# Supplementary material for: Utility Scores for Risk-Reducing Mastectomy and Risk-Reducing Salpingo-Oophorectomy: Mapping to EQ-5D
Source: Cancers (Basel). 2024 Mar 30;16(7):1358. doi: 10.3390/cancers16071358 (PMC11010846; doi:10.3390/cancers16071358)
Supplement: Supplementary file 1 [file cancers-16-01358-s001.zip]

Archive with 1 entries (1 files):
- cancers-2928125-supplementary.pdf
